# Supplementary material for: Impaired Mitochondrial Network Morphology and Reactive Oxygen Species Production in Fibroblasts from Parkinson’s Disease Patients
Source: Biomedicines. 2024 Jan 25;12(2):282. doi: 10.3390/biomedicines12020282 (PMC10886641; doi:10.3390/biomedicines12020282)
Supplement: Supplementary file 1 [file biomedicines-12-00282-s001.zip]

Archive with 1 entries (1 files):
- biomedicines-2759051-supplementary.pdf
